# Supplementary material for: Efficient Oil/Water Separation Membrane Derived from Super-Flexible and Superhydrophilic Core–Shell Organic/Inorganic Nanofibrous Architectures
Source: Polymers (Basel). 2019 Jun 3;11(6):974. doi: 10.3390/polym11060974 (PMC6632045; doi:10.3390/polym11060974)
Supplement: Supplementary file 1 [file polymers-11-00974-s001.zip]

Archive with 3 entries (2 files):
- polymers-512728-final si/
- polymers-512728-final si/Supplementary materials-edit-clean.doc
- polymers-512728-final si/Video of the super-flexible property of  the membrane.mov
